# Supplementary material for: Transjugular intrahepatic portosystemic shunt for the prevention of rebleeding in patients with cirrhosis and portal vein thrombosis: Systematic review and meta-analysis
Source: Front Pharmacol. 2022 Aug 16;13:968988. doi: 10.3389/fphar.2022.968988 (PMC9424732; doi:10.3389/fphar.2022.968988)
Supplement: Supplementary file 1 [file Presentation1.zip]

Archive with 11 entries (11 files):
- #_Suplementary figure legend.docx
- Supplementary Figure 1 Risk of bias assessment.tif
- Supplementary Figure 10.tif
- Supplementary Figure 2 Funnel plot.tif
- Supplementary Figure 3 Subgroup analysis of HE.tif
- Supplementary Figure 4 Subgroup analysis of survival.tif
- Supplementary Figure 5 rates of complete recanalization.tif
- Supplementary Figure 6 Subgroup analysis of recanalization.tif
- Supplementary Figure 7 pooled rates of TIPS patency.tif
- Supplementary Figure 8 Subgroup analysis of shunt patency.tif
- Supplementary Figure 9.tif
